# Supplementary material for: Development of a robust SNP marker set for genotyping diverse gene bank collections of polyploid roses
Source: BMC Plant Biol. 2024 Nov 14;24:1076. doi: 10.1186/s12870-024-05782-2 (PMC11562693; doi:10.1186/s12870-024-05782-2)
Supplement: Supplementary file 1 — Additional file 1: Species names. [file 12870_2024_5782_MOESM1_ESM.xlsx]

## Sheet: Score_Gesamt_alleInfos_wide_Ein
Additional File 1. Species names.
ID (LUH)	Species
1773	Rosa abietina GREN. EX CHRIST
4660	Rosa abietina GREN. EX CHRIST var. thomasii (PUGET EX CHRIST) R. KELLER
1570	Rosa acicularis LINDL.
4001	Rosa acicularis LINDL. subsp. acicularis var. fennica LALL.
1770	Rosa agrestis SAVI
4635	Rosa agrestis SAVI subsp. pubescens RAP. AMPL. E. SCHENK var. pubescens RAP. EX REUT.
1030	Rosa alberti REG.
1572	Rosa amblyotis C.A. MEY.
1581	Rosa arkansana PORTER EX I.M. COULT.
1772	Rosa arvensis HUDS.
4189	Rosa arvensis HUDS. var. arvensis f. subbiserrata SCHWERTSCHL.
4409	Rosa balsamica BESS.
1016	Rosa beggeriana SCHRENK
4612	Rosa beggeriana SCHRENK var. glabrata CHRIST
1810	Rosa blanda AIT.
4201	Rosa blanda AIT. var. glabra
1786	Rosa caesia SM.
1784	Rosa canina L. S.L. 'Kiese' (Kiese 1910)
4639	Rosa canina L. S.L. var. andegavensis (BAST.) DESP.
4410	Rosa canina L. S.L. var. brachypetala J.B. V. KELLER
4691	Rosa canina L. S.L. var. dumalis BAKER
4622	Rosa canina L. S.L. var. erdneri SCHWERTSCHL.
4414	Rosa canina L. S.L. var. flexibilis BR. ET GL.
4412	Rosa canina L. S.L. var. nervulosa (DEBEAUX) J.B. V. KELLER
3977	Rosa canina L. S.L. var. squarrosidens BORB.
1777	Rosa carolina L. var. carolina
1768	Rosa caudata BAKER var. Caudata
4698	Rosa caudata BAKER var. maxima T.T. YU ET T.C. KU
1873	Rosa chinensis JACQ. var. chinensis f. mutabilis (CORR.) REHD.
4692	Rosa columnifera (SCHWERTSCHL.) HENKER ET G. SCHULZE
4686	Rosa corymbifera BORKH. S.L.
4694	Rosa corymbifera BORKH. S.L. var. anacantha (R. KELLER) BR. ET GL.
4033	Rosa corymbifera BORKH. S.L. var. borderi (RIP.) BR. ET GL.
4411	Rosa corymbifera BORKH. S.L. var. polyadena (BURNAT ET GREMLI) BR. ET GL.
4034	Rosa corymbifera BORKH. S.L. var. reussii (H. BRAUN) BR. ET GL.
4654	Rosa davidii var. elongata REHD. ET WILS.
1785	Rosa dumalis BECHST. var. dumalis
4617	Rosa dumalis BECHST. var. transiens (KERN.) BR. ET GL.
1097	Rosa ecae AITCH.
4212	Rosa ecae AITCH. subsp. primula (BOULENG.) A.V. ROBERTS
1778	Rosa elliptica TAUSCH
4650	Rosa elliptica TAUSCH subsp. elliptica var. liostyla (R. KELLER) R. KELLER
1388	Rosa farreri STAPF EX COX var. farreri f. persetosa STAPF
1789	Rosa filipes REHD. ET WILS.
3232	Rosa foetida bicolor
4701	Rosa foetida HERRM. var. bicolor (JACQ.) WILLM.
180	Rosa foetida HERRM. var. foetida
4703	Rosa foetida HERRM. var. foetida
4700	Rosa foetida HERRM. var. persiana REHD. Persian Yellow (Willock introduced 1837)
165	Rosa foetida HERRM. var. persiana REHD. 'Persian Yellow' (Willock introduced 1837)
4619	Rosa fujisanensis (MAK.) MAK.
4627	Rosa gallica L. var. conditorum DIECK Conditorum
1781	Rosa gallica L. var. gallica
686	Rosa gallica L. var. officinalis ANDR. 'Officinalis'
689	Rosa gallica L. var. pumila (JACQ.) H. BRAUN 'Pumila'
3938	Rosa gallica L. var. splendens HORT. 'Splendens'
4641	Rosa gallica L. var. violacea HORT. Violacea
1608	Rosa glauca POURR. var. glauca
4252	Rosa glauca POURR. var. glaucescens (WULFEN) R. POPEK
4667	Rosa glutinosa SIBTH. ET SM. var. formanekii HAYEK
4008	Rosa glutinosa SIBTH. ET SM. var. glutinosa
4258	Rosa henryi BOULENG.
6	Rosa hugonis HEMSL.
4263	Rosa longicuspis BERTOL.
4655	Rosa macrophylla LINDL. var. doncasterii HORT. 'Doncasterii'
4702	Rosa macrophylla LINDL. var. glaucescens HORT. Glaucescens
985	Rosa majalis HERRM. var. plena (WEST) BR. ET GL.
4666	Rosa marginata WALLR. var. hampeana (GRISEB. EX) BR. ET GL.
4611	Rosa marginata WALLR. var. marginata
4695	Rosa maximowicziana REG. var. jackii (REHD.) REHD.
4616	Rosa micrantha BORR. EX SM.
1783	Rosa mollis SM.
3976	Rosa montana CHAIX
1434	Rosa moschata HERRM.
3950	Rosa moschata HERRM. var. nastarana CHRIST 'Nastarana'
4413	Rosa moyesii HEMSL. ET WILS. var. fargesii ROLFE
4030	Rosa multibracteata HEMSL. ET WILS.
4645	Rosa multiflora THUNB.
4634	Rosa multiflora Thunb. var. adenochaeta (Koidz.) Ohwi ex H. Ohba
4127	Rosa multiflora THUNB. var. nana (HORT.) BR. ET GL. 'Nana' (Lille 1893)
4154	Rosa multiflora THUNB. var. nana (HORT.) BR. ET GL. 'Nana' (Lille 1893)
4255	Rosa multiflora THUNB. var. thunbergiana THORY
2295	Rosa nitida WILLD.
4006	Rosa nutkana C. PRESL var. nutkana
4646	Rosa omeiensis ROLFE 'Atrosanguinea'
4672	Rosa omeiensis ROLFE var. omeiensis f. chrysocarpa REHD.
4233	Rosa omeiensis ROLFE var. omeiensis f. pteracantha (FRANCH.) REHD. ET WILS.
4256	Rosa onoei Mak. var. oligantha (Franch et Sav.) H. Ohba
4657	Rosa oreophila RYDB.
4211	Rosa palustris MARSH.
4012	Rosa pendulina L. var. heterophylla (ROUY ET CAMUS) BR. ET GL.
4202	Rosa pendulina L. var. imhoofii R. KELLER
4204	Rosa pendulina L. var. oxyodon (Boiss.) Rehd. f. haematodes
4009	Rosa persetosa ROLFE
1782	Rosa phoenicia BOISS.
4002	Rosa roxburghii TRATT. var. hirtula (REG.) REHD. ET WILS.
4254	Rosa rubiginosa L. var. dimorphacantha (MART.) BR. ET GL.
4031	Rosa rubiginosa L. var. gremlii (CHRIST) CHRIST
3979	Rosa rubiginosa L. var. jenensis (M. SCHULZE) CHRIST
4259	Rosa rubus ET VAN.
1693	Rosa rugosa THUNB. var. rugosa f. rugosa
1620	Rosa sempervirens L.
4613	Rosa serafinii VIV.
4257	Rosa setigera MICHX. var. serena PALM. ET STEYERM.
1769	Rosa setigera Michx. var. setigera
3798	Rosa sherardii DAVIES
4673	Rosa sicula TRATT.
4062	Rosa sicula TRATT. var. veridica BURNAT ET GREMLI
4262	Rosa sinowilsonii HEMSL.
4230	Rosa spinosissima L. var. altaica (WILLD.) REHD.
4205	Rosa spinosissima L. var. altaica-balcana HORT.
11	Rosa spinosissima L. var. spinosissima
4213	Rosa stellata WOOT. var. mirifica (GREENE) COCKERELL
1787	Rosa stylosa DESV.
3038	Rosa sweginzowii Macrocarpa
1771	Rosa tomentosa SM.
4658	Rosa transmorrisonensis HAYATA
4671	Rosa uriensis Lagger et Puget ex Cottet
4010	Rosa villosa L. var. engadinensis CHRIST
4415	Rosa villosa L. var. recondita (PUGET) CHRIST
1555	Rosa villosa L. var. villosa
1568	Rosa virginiana HERRM. var. virginiana
4082	Rosa watsoniana
2441	Rosa wichurana
4689	Rosa willmottiae HEMSL.
4005	Rosa woodsii LINDL. var. woodsii
4670	Rosa xanthina LINDL. var. xanthina f. spontanea REHD.
