# Supplementary material for: Development of a robust SNP marker set for genotyping diverse gene bank collections of polyploid roses
Source: BMC Plant Biol. 2024 Nov 14;24:1076. doi: 10.1186/s12870-024-05782-2 (PMC11562693; doi:10.1186/s12870-024-05782-2)
Supplement: Supplementary file 2 — Additional file 2: Supplementary Table 1. 20-SNP marker set for genotyping roses. [file 12870_2024_5782_MOESM2_ESM.xlsx]

## Sheet: Supplementary Table 1
Supplementary Table 1. 20-SNP marker set for genotyping roses
Marker	Chr	Position	Sequence	Primersequence Forward1 (FAM)	Primersequence Forward2 (HEX)	Primersequence Reverse	Reference SNP *	Comment
RhK5_11411_1602	1	21762381	GCAAAGCTATCACTACAGCAAAAAATGACTAGATTGCCTCTACTAGATGG[T/G]ACATCTGTTCAGGAATCTATTGAACCGTCTATTCCTGCTATAACATCTGG	GAAGGTGACCAAGTTCATGCTGACTAGATTGCCTCTACTAGATGGT	GAAGGTCGGAGTCAACGGATTACTAGATTGCCTCTACTAGATGGG	TAGACGGTTCAATAGATTCCTGAACAGAT	G
Rh12GR_10867_316	1	35979300	AGCTCAGGATGTTGCAATTAACAACAGTGGGCAAGAACAAGAAGAGGA[A/C]GTCAATGAAGGCAAGCCAGCCACGCCCACAAACACGTCTACAATCACAAGCA	GAAGGTGACCAAGTTCATGCTGGCTGGCTTGCCTTCATTGACT	GAAGGTCGGAGTCAACGGATTGCTGGCTTGCCTTCATTGACG	CAATTAACAACAGTGGGCAAGAACAAGAA	G
RhMCRND_17396_291	1	64074576	TCGTCAAAGCGCTTTTTGAAGCAATGGAAAGGTACACATCAGGAGAACAA[A/C]AGATTATGCTTCTTGAGGAACTTTTGAAGGTAGCAGCTGAGCTACTCCAG	GAAGGTGACCAAGTTCATGCTGGAAAGGTACACATCAGGAGAACAAA	GAAGGTCGGAGTCAACGGATTGAAAGGTACACATCAGGAGAACAAC	CTACCTTCAAAAGTTCCTCAAGAAGCATA	C
RhK5_69_1627	2	690585	ACCATCTTTTAAGGAAAATCCAGTCACCTGGTTCAAGGCTTCATGCGCAG[A/C]AGCATCTGCACGGGAACTTCTCCTCATGCTTAACAAAACCCTAACGTAGT	GAAGGTGACCAAGTTCATGCTGAGAAGTTCCCGTGCAGATGCTT	GAAGGTCGGAGTCAACGGATTAGAAGTTCCCGTGCAGATGCTG	AATCCAGTCACCTGGTTCAAGGCTT	G
RhMCRND_6703_1113	2	18587990	TGCCACTTTTACACTAAGAGAACCTGCAAAGCTGCTTTTGCTCGATGG[G/T]GGAGTCTTCGAAAGGCTTGCATTTCTCAGTATGGAACGGATAAGATGATTAT	GAAGGTGACCAAGTTCATGCTGCAAGCCTTTCGAAGACTCCC	GAAGGTCGGAGTCAACGGATTAAATGCAAGCCTTTCGAAGACTCCA	ACCTGCAAAGCTGCTTTTGCTCGAT	A
RhK5_10792_6318	2	66891685	CCTGCTGGACTTCATCGTTGGAAGGAATTGCTGGC[T/C]GGCAGTGGGCTCTTTGTTTGCTTCTCTACCATCAA	GAAGGTGACCAAGTTCATGCTGCAAACAAAGAGCCCACTGCCA	GAAGGTCGGAGTCAACGGATTCAAACAAAGAGCCCACTGCCG	GCTGGACTTCATCGTTGGAAGGAAT	G
RhK5_8422_105Q	3	28262118	CATCTCCCAAACCACCTCAAACTCCACCACCGTCCAGAACAACCCACCTC[A/C]CCATTCCACCCTCCAAGCAGCCACTCTTAACTACCTTAACCGCCACCGCC	GAAGGTGACCAAGTTCATGCTCGTCCAGAACAACCCACCTCA	GAAGGTCGGAGTCAACGGATTCGTCCAGAACAACCCACCTCC	GTGGCTGCTTGGAGGGTGGAAT	C	Not robust
RhK5_125_737_BAnthB	3	36959178	ATAGTAATGAAAACTAATTTCATTCCAAGCATCATAGCCCCAGCAATGAC[C/T]GCAATCAGGAGGTAAAAGCAGAAGAATGCAAATGCAACAGTGCCCAAAAG	GAAGGTGACCAAGTTCATGCTTCTGCTTTTACCTCCTGATTGCG	GAAGGTCGGAGTCAACGGATTCTTCTGCTTTTACCTCCTGATTGCA	TTCCAAGCATCATAGCCCCAGCAAT	A	Not robust
RhK5_6968_582	3	42477674	CCTGAAATGCTTGTGGGAGCTACCTGCTATGTCGAAGTGGATCCCTGTGC[C/T]AAGAGAGAAGTTGCGGTGTTGTATTTGGAAGATGGTCCTGACCAGAAATC	GAAGGTGACCAAGTTCATGCTGTCGAAGTGGATCCCTGTGCC	GAAGGTCGGAGTCAACGGATTGTCGAAGTGGATCCCTGTGCT	CATCTTCCAAATACAACACCGCAACTT	T
RhK5_1804_1724	4	21473433	GTTGCAGCTGTTTCCTGGATCTGTAGACTCAACCACACCTTCTCTAAACT[A/G]GACGCCAGAACTTCAGCACTGACAAAACCCTCATTTTGCCAAAGTTGTAC	GAAGGTGACCAAGTTCATGCTCAGTGCTGAAGTTCTGGCGTCT	GAAGGTCGGAGTCAACGGATTAGTGCTGAAGTTCTGGCGTCC	CTGTAGACTCAACCACACCTTCTCTA	C
RhK5_978_1131	4	55912110	TCCATGAACACGTTGCTATTCTGAGTGCTAAACCCTCCAAGATTGCTGTT[C/T]GGTGCCACGGTACCAAGACTATTAGACCGCCATGGTCCACCTGCAGATGC	GAAGGTGACCAAGTTCATGCTGTCTTGGTACCGTGGCACCG	GAAGGTCGGAGTCAACGGATTAGTCTTGGTACCGTGGCACCA	GTGCTAAACCCTCCAAGATTGCTGTT	A
RhK5_11434_711	5	1510603	ATTAAGCAAGGGCTTATCAAGGAACCAGTGTTTTC[C/T]TTTTGGATGAACCGCAATGCAGCAGCACAAGAAGG	GAAGGTGACCAAGTTCATGCTTATCAAGGAACCAGTGTTTTCC	GAAGGTCGGAGTCAACGGATTGGCTTATCAAGGAACCAGTGTTTTCT	CTGCTGCATTGCGGTTCATCCAAAA	T
Rh12GR_60359_1361	5	23399147	AAAAAAGCTCTGTGGTGGTTTCAGAAAACTTTGGC[A/G]CAAATTCCTTCCCCTTTAGGTGAAATGTGGGAACC	GAAGGTGACCAAGTTCATGCTGTGGTGGTTTCAGAAAACTTTGGCA	GAAGGTCGGAGTCAACGGATTGGTGGTTTCAGAAAACTTTGGCG	CCACATTTCACCTAAAGGGGAAGGAA	G
RhK5_5648_324	5	47658318	TTGCATCATCTCGTGATTTCTCATTGCAATTGTTACTCCAACATATTTGC[C/T]CACAGCAACAAGACGATTTCCAGCACCAACAACGGAGTTGTTACTTTGGG	GAAGGTGACCAAGTTCATGCTGCAATTGTTACTCCAACATATTTGCC	GAAGGTCGGAGTCAACGGATTGCAATTGTTACTCCAACATATTTGCT	CGTTGTTGGTGCTGGAAATCGTCTT	T
Rh12GR_7355_525	5	73121165	AAAAAACAAGTAACCTCTTCCTCTGTTTCCTCAGG[C/T]CATTGTAGCTGTCATGCCTCAATTCCTGAGTCTCC	GAAGGTGACCAAGTTCATGCTCTTCCTCTGTTTCCTCAGGC	GAAGGTCGGAGTCAACGGATTCCTCTTCCTCTGTTTCCTCAGGT	CAGGAATTGAGGCATGACAGCTACAA	T
Rh12GR_2923_1285	6	16713549	TCTGAAATTGATACCTTCTCTTGTATAGTCTCCTT[C/T]AACTTACTTTCAAGCTTGATTGAATCAGTATGAGC	GAAGGTGACCAAGTTCATGCTGATTCAATCAAGCTTGAAAGTAAGTTG	GAAGGTCGGAGTCAACGGATTACTGATTCAATCAAGCTTGAAAGTAAGTTA	AATTGATACCTTCTCTTGTATAGTCTCCTT	A
RhK5_11100_1011	6	47619391	GATGTTTGCCTCTTCACCACTCTCATCCGGTTCGA[C/T]CTCGCCTACAATGTCTTGTTCAAATGCACCAGGAG	GAAGGTGACCAAGTTCATGCTACCACTCTCATCCGGTTCGAC	GAAGGTCGGAGTCAACGGATTCACCACTCTCATCCGGTTCGAT	TCCTGGTGCATTTGAACAAGACATTGTA	T
RhMCRND_11585_178	7	1540417	TGAACAATCACATAGATATGGGAAACTGAACCAGAAAACAATACAAATGA[T/G]AAGAGATTGGGAGCATAAAATGAAAATATGGGATCAACAACATGCTTTCC	GAAGGTGACCAAGTTCATGCTCATATTTTCATTTTATGCTCCCAATCTCTTA	GAAGGTCGGAGTCAACGGATTATATTTTCATTTTATGCTCCCAATCTCTTC	TGGGAAACTGAACCAGAAAACAATACAAAT	C
RhK5_299_2775	7	47711921	GATGCAACACTCGATGAAAACATGTTCCGAAAAGAAGCAGAATCACTAGG[C/T]AGAGTCAAGCACCGGAATTTAACAGTTCTTCGAGGCTACTATGCCGGTCC	GAAGGTGACCAAGTTCATGCTGTTAAATTCCGGTGCTTGACTCTG	GAAGGTCGGAGTCAACGGATTCTGTTAAATTCCGGTGCTTGACTCTA	ACATGTTCCGAAAAGAAGCAGAATCACTA	A
RhK5_1295_1946	7	63537818	GAGAGACACATTAAACCAAGAGGGTTTTCAGCCTAATCATAACAACACTC[T/C]ACCACAACCCAATACTGCCCTAACCCTGCAATTTGTTGTTGAAGATTCCA	GAAGGTGACCAAGTTCATGCTTAGGGCAGTATTGGGTTGTGGTA	GAAGGTCGGAGTCAACGGATTAGGGCAGTATTGGGTTGTGGTG	CAAGAGGGTTTTCAGCCTAATCATAACAA	G
* Reference SNP: In FitTetra, Allele2.Delta.Rn/(Allele1.Delta.Rn + Allele2.Delta.Rn) was calculated. Therefore, the allele dose refers to the SNP in the primer sequence Forward2

## Sheet: Supplementary Table 2
Supplementary Table 2. Amplicon gene specific primer sequences
Marker	Chromosome	Position	Primersequence Forward ( M13 Tail included *1)	Primersequence Reverse (M13 Tail included *2)	Size without M13Tail and Tags
RhK5_11411_1602	Chr01	21762381	GTAAAACGACGGCCAGTCAGGGAGCAGAAATGACCTGT	CAGGAAACAGCTATGACAGCAGATGGTAAGGAAGATCCCA	304 bp
RhK5_69_1627	Chr02	690585	GTAAAACGACGGCCAGTTGGAAACTCAGCAAGGGATT	CAGGAAACAGCTATGACGATGCTGCCATGAGATTGTG	230 bp
RhMCRND_6703_1113	Chr02	18587990	GTAAAACGACGGCCAGTTGATTTGGGGAAATCTCTGC	CAGGAAACAGCTATGACCCGATTTTGATAGGCTCTGC	211 bp
RhK5_10792_6318	Chr02	66891685	GTAAAACGACGGCCAGTACTTTTCATCGGCGTACAAGT	CAGGAAACAGCTATGACATGCAGTTACTCCCACTAAAGGT	308 bp
RhK5_8422_105	Chr03	28262118	GTAAAACGACGGCCAGTTCTCCCAAACCACCTCAAAC	CAGGAAACAGCTATGACCGGTGCCGTAGTAAATTTGG	177 bp
RhK5_6968_582	Chr03	42477674	GTAAAACGACGGCCAGTGAACAACATGATGAGCGAGCA	CAGGAAACAGCTATGACATGGACAAGTAGTACAGAGCAGTG	302 bp
RhK5_978_1131	Chr04	55912110	GTAAAACGACGGCCAGTGCCTGGAAACTAGCTGATGACT	CAGGAAACAGCTATGACAGCAGCCTTTGATAAAACGCCA	303 bp
RhK5_5648_324	Chr05	47658318	GTAAAACGACGGCCAGTTGCGTGTCCAAGGAATAGTGA	CAGGAAACAGCTATGACACCCTCCTTGCCCATCTCTTT	301 bp
Rh12GR_7355_525	Chr05	73121165	GTAAAACGACGGCCAGTGGTCGTCAACCAAAAGAAGC	CAGGAAACAGCTATGACGCCAAACTCAGAAGCACACA	233 bp
Rh12GR_2923_1285	Chr06	16713549	GTAAAACGACGGCCAGTACCCGCCTTGACCTAAAAAG	CAGGAAACAGCTATGACTCATAGCTGTGGGCGATACA	245 bp
RhMCRND_11585_178	Chr07	1540417	GTAAAACGACGGCCAGTTGGTGCCATAAGTTCAGCAG	CAGGAAACAGCTATGACTACCCTTTACGCTGCTCTCC	237 bp
RhK5_299_2775	Chr07	47711921	GTAAAACGACGGCCAGTCGACGAAGAAAATGTGCTGA	CAGGAAACAGCTATGACTACCGTTGGGCATGTAGTCA	241 bp
RhK5_1295_1946	Chr07	63537818	GTAAAACGACGGCCAGTGGGCATCAAGAATCAAGGAG	CAGGAAACAGCTATGACTGTTGCAATGCCATTCTCAT	239 bp
*1 M13 Tail forward	GTAAAACGACGGCCAGT
*2 M13 Tail reverse	CAGGAAACAGCTATGAC

## Sheet: Supplementary Table 3
Supplementary Table 3. Amplicon Tagging Primer Sequences (Unique Dual Barcoding)
Pjevac, P., Hausmann, B., Schwarz, J., Kohl, G., Herbold, C. W., Loy, A., & Berry, D. (2021).
An economical and flexible dual barcoding, two-step PCR approach for highly multiplexed amplicon sequencing.
Frontiers in microbiology, 12, 669776.
FORWARD (Barcode 1:96)			REVERSE (Barcode 201:296)
Barcode name	Sequence (5′–3′)	Sequence with M13-Tail *1	Barcode name	Sequence (5′–3′)	Sequence with M13-Tail *2
12ntTAG_F1	AACCCAGATGAT	AACCCAGATGATGTAAAACGACGGCCAGT	12ntTAG_R1	CGACAACTTGTG	CGACAACTTGTGCAGGAAACAGCTATGAC
12ntTAG_F2	AACCCGTCGTCA	AACCCGTCGTCAGTAAAACGACGGCCAGT	12ntTAG_R2	CGACACGGAGAA	CGACACGGAGAACAGGAAACAGCTATGAC
12ntTAG_F3	AACCCTAACTGG	AACCCTAACTGGGTAAAACGACGGCCAGT	12ntTAG_R3	CGACATTTCTCT	CGACATTTCTCTCAGGAAACAGCTATGAC
12ntTAG_F4	AACGAGGCAACG	AACGAGGCAACGGTAAAACGACGGCCAGT	12ntTAG_R4	CGAGCTGTTACC	CGAGCTGTTACCCAGGAAACAGCTATGAC
12ntTAG_F5	AACGGCTGGAAG	AACGGCTGGAAGGTAAAACGACGGCCAGT	12ntTAG_R5	CGATCACCACAA	CGATCACCACAACAGGAAACAGCTATGAC
12ntTAG_F6	AACTCAATAGCG	AACTCAATAGCGGTAAAACGACGGCCAGT	12ntTAG_R6	CGATTAGGAATC	CGATTAGGAATCCAGGAAACAGCTATGAC
12ntTAG_F7	AACTTCACTTCC	AACTTCACTTCCGTAAAACGACGGCCAGT	12ntTAG_R7	CGATTGTTCCGG	CGATTGTTCCGGCAGGAAACAGCTATGAC
12ntTAG_F8	AACTTGGCCGTA	AACTTGGCCGTAGTAAAACGACGGCCAGT	12ntTAG_R8	CGATTTAGGCCA	CGATTTAGGCCACAGGAAACAGCTATGAC
12ntTAG_F9	AACTTTCAGGAG	AACTTTCAGGAGGTAAAACGACGGCCAGT	12ntTAG_R9	CGCCCTCTTCTT	CGCCCTCTTCTTCAGGAAACAGCTATGAC
12ntTAG_F10	AAGACGTAGCGG	AAGACGTAGCGGGTAAAACGACGGCCAGT	12ntTAG_R10	CGCCTAAACCGT	CGCCTAAACCGTCAGGAAACAGCTATGAC
12ntTAG_F11	AAGGAGTGCGCA	AAGGAGTGCGCAGTAAAACGACGGCCAGT	12ntTAG_R11	CGCGAAGTTTCA	CGCGAAGTTTCACAGGAAACAGCTATGAC
12ntTAG_F12	AAGGCGCTCCTT	AAGGCGCTCCTTGTAAAACGACGGCCAGT	12ntTAG_R12	CGCGCCTTAAAC	CGCGCCTTAAACCAGGAAACAGCTATGAC
12ntTAG_F13	AAGGGCGCTGAA	AAGGGCGCTGAAGTAAAACGACGGCCAGT	12ntTAG_R13	CGCGGTTACTAA	CGCGGTTACTAACAGGAAACAGCTATGAC
12ntTAG_F14	AAGGGTTAGTCT	AAGGGTTAGTCTGTAAAACGACGGCCAGT	12ntTAG_R14	CGCTACAACTCG	CGCTACAACTCGCAGGAAACAGCTATGAC
12ntTAG_F15	AAGTCGACACAT	AAGTCGACACATGTAAAACGACGGCCAGT	12ntTAG_R15	CGCTCTTAACGG	CGCTCTTAACGGCAGGAAACAGCTATGAC
12ntTAG_F16	AATAGTCGTGAC	AATAGTCGTGACGTAAAACGACGGCCAGT	12ntTAG_R16	CGCTTGTGTAGC	CGCTTGTGTAGCCAGGAAACAGCTATGAC
12ntTAG_F17	AATATCGGGATC	AATATCGGGATCGTAAAACGACGGCCAGT	12ntTAG_R17	CGGAAGAGAACA	CGGAAGAGAACACAGGAAACAGCTATGAC
12ntTAG_F18	AATGGACCGTTC	AATGGACCGTTCGTAAAACGACGGCCAGT	12ntTAG_R18	CGGATCTAGTGT	CGGATCTAGTGTCAGGAAACAGCTATGAC
12ntTAG_F19	AATGGTTCAGCA	AATGGTTCAGCAGTAAAACGACGGCCAGT	12ntTAG_R19	CGGCGCATTATA	CGGCGCATTATACAGGAAACAGCTATGAC
12ntTAG_F20	AATTCACCTCCT	AATTCACCTCCTGTAAAACGACGGCCAGT	12ntTAG_R20	CGGCTACTATGC	CGGCTACTATGCCAGGAAACAGCTATGAC
12ntTAG_F21	AATTCCGAACGC	AATTCCGAACGCGTAAAACGACGGCCAGT	12ntTAG_R21	CGGTAGTTGATC	CGGTAGTTGATCCAGGAAACAGCTATGAC
12ntTAG_F22	ACAAACATGGTC	ACAAACATGGTCGTAAAACGACGGCCAGT	12ntTAG_R22	CGGTGGAAGCAA	CGGTGGAAGCAACAGGAAACAGCTATGAC
12ntTAG_F23	ACAAGGCAAGGC	ACAAGGCAAGGCGTAAAACGACGGCCAGT	12ntTAG_R23	CGTAACGTAATG	CGTAACGTAATGCAGGAAACAGCTATGAC
12ntTAG_F24	ACAAGTGCTGCT	ACAAGTGCTGCTGTAAAACGACGGCCAGT	12ntTAG_R24	CGTAAGATGCCT	CGTAAGATGCCTCAGGAAACAGCTATGAC
12ntTAG_F25	ACAATAGACACC	ACAATAGACACCGTAAAACGACGGCCAGT	12ntTAG_R25	CGTAGCCAACAT	CGTAGCCAACATCAGGAAACAGCTATGAC
12ntTAG_F26	ACACGCGGTTTA	ACACGCGGTTTAGTAAAACGACGGCCAGT	12ntTAG_R26	CGTAGGTAGAGG	CGTAGGTAGAGGCAGGAAACAGCTATGAC
12ntTAG_F27	ACACGTTTGGGT	ACACGTTTGGGTGTAAAACGACGGCCAGT	12ntTAG_R27	CGTATAAATGCG	CGTATAAATGCGCAGGAAACAGCTATGAC
12ntTAG_F28	ACAGCATAGCTC	ACAGCATAGCTCGTAAAACGACGGCCAGT	12ntTAG_R28	CGTCACTCCAAG	CGTCACTCCAAGCAGGAAACAGCTATGAC
12ntTAG_F29	ACAGCCACCCAT	ACAGCCACCCATGTAAAACGACGGCCAGT	12ntTAG_R29	CGTCCGTATGAA	CGTCCGTATGAACAGGAAACAGCTATGAC
12ntTAG_F30	ACAGCTCAAACA	ACAGCTCAAACAGTAAAACGACGGCCAGT	12ntTAG_R30	CGTCGATTGCAC	CGTCGATTGCACCAGGAAACAGCTATGAC
12ntTAG_F31	ACATCGTTGACG	ACATCGTTGACGGTAAAACGACGGCCAGT	12ntTAG_R31	CTAATTCTCTGC	CTAATTCTCTGCCAGGAAACAGCTATGAC
12ntTAG_F32	ACATTGAAGCGT	ACATTGAAGCGTGTAAAACGACGGCCAGT	12ntTAG_R32	CTAGCAGTATGA	CTAGCAGTATGACAGGAAACAGCTATGAC
12ntTAG_F33	ACCAGAAATGTC	ACCAGAAATGTCGTAAAACGACGGCCAGT	12ntTAG_R33	CTAGCTATGGAC	CTAGCTATGGACCAGGAAACAGCTATGAC
12ntTAG_F34	ACCAGCTCAGAT	ACCAGCTCAGATGTAAAACGACGGCCAGT	12ntTAG_R34	CTAGGCAATCAA	CTAGGCAATCAACAGGAAACAGCTATGAC
12ntTAG_F35	ACCATGTAGAAC	ACCATGTAGAACGTAAAACGACGGCCAGT	12ntTAG_R35	CTAGTACAAGCC	CTAGTACAAGCCCAGGAAACAGCTATGAC
12ntTAG_F36	ACCGGAGTAGGA	ACCGGAGTAGGAGTAAAACGACGGCCAGT	12ntTAG_R36	CTATCATCCTCA	CTATCATCCTCACAGGAAACAGCTATGAC
12ntTAG_F37	ACCTGTCCTTTC	ACCTGTCCTTTCGTAAAACGACGGCCAGT	12ntTAG_R37	CTATCGGAAGAT	CTATCGGAAGATCAGGAAACAGCTATGAC
12ntTAG_F38	ACGAAAGAGCAG	ACGAAAGAGCAGGTAAAACGACGGCCAGT	12ntTAG_R38	CTCACAACCGTG	CTCACAACCGTGCAGGAAACAGCTATGAC
12ntTAG_F39	ACGAAGTCTACC	ACGAAGTCTACCGTAAAACGACGGCCAGT	12ntTAG_R39	CTCACGCAATGC	CTCACGCAATGCCAGGAAACAGCTATGAC
12ntTAG_F40	ACGAGACTGATT	ACGAGACTGATTGTAAAACGACGGCCAGT	12ntTAG_R40	CTCACTGCTTCT	CTCACTGCTTCTCAGGAAACAGCTATGAC
12ntTAG_F41	ACGATATGGTCA	ACGATATGGTCAGTAAAACGACGGCCAGT	12ntTAG_R41	CTCAGGAGACTT	CTCAGGAGACTTCAGGAAACAGCTATGAC
12ntTAG_F42	ACGATCATCTGG	ACGATCATCTGGGTAAAACGACGGCCAGT	12ntTAG_R42	CTCATCATGTTC	CTCATCATGTTCCAGGAAACAGCTATGAC
12ntTAG_F43	ACGATTCGAGTC	ACGATTCGAGTCGTAAAACGACGGCCAGT	12ntTAG_R43	CTCCAATGACGC	CTCCAATGACGCCAGGAAACAGCTATGAC
12ntTAG_F44	ACGCACATACAA	ACGCACATACAAGTAAAACGACGGCCAGT	12ntTAG_R44	CTCCACATTCCT	CTCCACATTCCTCAGGAAACAGCTATGAC
12ntTAG_F45	ACGCATCGCACT	ACGCATCGCACTGTAAAACGACGGCCAGT	12ntTAG_R45	CTCCAGGTCATG	CTCCAGGTCATGCAGGAAACAGCTATGAC
12ntTAG_F46	ACGCCTTTCTTA	ACGCCTTTCTTAGTAAAACGACGGCCAGT	12ntTAG_R46	CTCCCTTTGTGT	CTCCCTTTGTGTCAGGAAACAGCTATGAC
12ntTAG_F47	ACGCTAGATTGA	ACGCTAGATTGAGTAAAACGACGGCCAGT	12ntTAG_R47	CTCCGAACAACA	CTCCGAACAACACAGGAAACAGCTATGAC
12ntTAG_F48	ACGGGATACAGG	ACGGGATACAGGGTAAAACGACGGCCAGT	12ntTAG_R48	CTCCGCTATAGG	CTCCGCTATAGGCAGGAAACAGCTATGAC
12ntTAG_F49	ACGGGTCATCAT	ACGGGTCATCATGTAAAACGACGGCCAGT	12ntTAG_R49	CTCCTCCCTTAC	CTCCTCCCTTACCAGGAAACAGCTATGAC
12ntTAG_F50	ACGGTTTCTGGA	ACGGTTTCTGGAGTAAAACGACGGCCAGT	12ntTAG_R50	CTCGCTAGATAG	CTCGCTAGATAGCAGGAAACAGCTATGAC
12ntTAG_F51	ACGTCCACTGTG	ACGTCCACTGTGGTAAAACGACGGCCAGT	12ntTAG_R51	CTCTCTCACTTG	CTCTCTCACTTGCAGGAAACAGCTATGAC
12ntTAG_F52	ACGTGAGGAACG	ACGTGAGGAACGGTAAAACGACGGCCAGT	12ntTAG_R52	CTCTGTAGCCGA	CTCTGTAGCCGACAGGAAACAGCTATGAC
12ntTAG_F53	ACGTGCCTTAGA	ACGTGCCTTAGAGTAAAACGACGGCCAGT	12ntTAG_R53	CTGAAGGGCGAA	CTGAAGGGCGAACAGGAAACAGCTATGAC
12ntTAG_F54	ACGTTTGTGGCA	ACGTTTGTGGCAGTAAAACGACGGCCAGT	12ntTAG_R54	CTGAATCTGGTG	CTGAATCTGGTGCAGGAAACAGCTATGAC
12ntTAG_F55	ACTACTGAGGAT	ACTACTGAGGATGTAAAACGACGGCCAGT	12ntTAG_R55	CTGACCGTTAAG	CTGACCGTTAAGCAGGAAACAGCTATGAC
12ntTAG_F56	ACTATGGGCTAA	ACTATGGGCTAAGTAAAACGACGGCCAGT	12ntTAG_R56	CTGACGATCCGT	CTGACGATCCGTCAGGAAACAGCTATGAC
12ntTAG_F57	ACTCATCTTCCA	ACTCATCTTCCAGTAAAACGACGGCCAGT	12ntTAG_R57	CTGATAGCACAC	CTGATAGCACACCAGGAAACAGCTATGAC
12ntTAG_F58	ACTGACTTAAGG	ACTGACTTAAGGGTAAAACGACGGCCAGT	12ntTAG_R58	CTGATGTACACG	CTGATGTACACGCAGGAAACAGCTATGAC
12ntTAG_F59	ACTGAGCTGCAT	ACTGAGCTGCATGTAAAACGACGGCCAGT	12ntTAG_R59	CTGCAAGCCTGT	CTGCAAGCCTGTCAGGAAACAGCTATGAC
12ntTAG_F60	ACTGCCCGATAC	ACTGCCCGATACGTAAAACGACGGCCAGT	12ntTAG_R60	CTGCATACTGAG	CTGCATACTGAGCAGGAAACAGCTATGAC
12ntTAG_F61	ACTGGATCTCGC	ACTGGATCTCGCGTAAAACGACGGCCAGT	12ntTAG_R61	CTGCGGATATAC	CTGCGGATATACCAGGAAACAGCTATGAC
12ntTAG_F62	ACTGGCAAACCT	ACTGGCAAACCTGTAAAACGACGGCCAGT	12ntTAG_R62	CTGCTCAGGCAT	CTGCTCAGGCATCAGGAAACAGCTATGAC
12ntTAG_F63	ACTGTACATGAG	ACTGTACATGAGGTAAAACGACGGCCAGT	12ntTAG_R63	CTGCTTCTTACA	CTGCTTCTTACACAGGAAACAGCTATGAC
12ntTAG_F64	ACTTTAAGGGTG	ACTTTAAGGGTGGTAAAACGACGGCCAGT	12ntTAG_R64	CTGGAACATTAG	CTGGAACATTAGCAGGAAACAGCTATGAC
12ntTAG_F65	ACTTTGCTTTGC	ACTTTGCTTTGCGTAAAACGACGGCCAGT	12ntTAG_R65	CTGGATTACGGT	CTGGATTACGGTCAGGAAACAGCTATGAC
12ntTAG_F66	AGAAACAGCTCT	AGAAACAGCTCTGTAAAACGACGGCCAGT	12ntTAG_R66	CTGGGAGTTGTT	CTGGGAGTTGTTCAGGAAACAGCTATGAC
12ntTAG_F67	AGAAAGGGTGTG	AGAAAGGGTGTGGTAAAACGACGGCCAGT	12ntTAG_R67	CTGTAAAGGTTG	CTGTAAAGGTTGCAGGAAACAGCTATGAC
12ntTAG_F68	AGAATAGCGCTT	AGAATAGCGCTTGTAAAACGACGGCCAGT	12ntTAG_R68	CTGTAGCTTGGC	CTGTAGCTTGGCCAGGAAACAGCTATGAC
12ntTAG_F69	AGACACCAATGT	AGACACCAATGTGTAAAACGACGGCCAGT	12ntTAG_R69	CTGTCGTGTCAG	CTGTCGTGTCAGCAGGAAACAGCTATGAC
12ntTAG_F70	AGACAGTAGGAG	AGACAGTAGGAGGTAAAACGACGGCCAGT	12ntTAG_R70	CTTACACTGCTT	CTTACACTGCTTCAGGAAACAGCTATGAC
12ntTAG_F71	AGACATACCGTA	AGACATACCGTAGTAAAACGACGGCCAGT	12ntTAG_R71	CTTAGAACGTGC	CTTAGAACGTGCCAGGAAACAGCTATGAC
12ntTAG_F72	AGACGTTGCTAC	AGACGTTGCTACGTAAAACGACGGCCAGT	12ntTAG_R72	CTTAGGCATGTG	CTTAGGCATGTGCAGGAAACAGCTATGAC
12ntTAG_F73	AGAGGGTGATCG	AGAGGGTGATCGGTAAAACGACGGCCAGT	12ntTAG_R73	CTTGAGAAATCG	CTTGAGAAATCGCAGGAAACAGCTATGAC
12ntTAG_F74	AGAGTAAGCCGG	AGAGTAAGCCGGGTAAAACGACGGCCAGT	12ntTAG_R74	CTTTGCACTTTG	CTTTGCACTTTGCAGGAAACAGCTATGAC
12ntTAG_F75	AGAGTGCTAATC	AGAGTGCTAATCGTAAAACGACGGCCAGT	12ntTAG_R75	CTTTGTCAGGGC	CTTTGTCAGGGCCAGGAAACAGCTATGAC
12ntTAG_F76	AGATGATCAGTC	AGATGATCAGTCGTAAAACGACGGCCAGT	12ntTAG_R76	GAAAGGTGAGAA	GAAAGGTGAGAACAGGAAACAGCTATGAC
12ntTAG_F77	AGATGGGACTGG	AGATGGGACTGGGTAAAACGACGGCCAGT	12ntTAG_R77	GAACTCGCTATG	GAACTCGCTATGCAGGAAACAGCTATGAC
12ntTAG_F78	AGCAAGGTCTTC	AGCAAGGTCTTCGTAAAACGACGGCCAGT	12ntTAG_R78	GAACTTTAGCGC	GAACTTTAGCGCCAGGAAACAGCTATGAC
12ntTAG_F79	AGCACCGGTCTT	AGCACCGGTCTTGTAAAACGACGGCCAGT	12ntTAG_R79	GAATATACCTGG	GAATATACCTGGCAGGAAACAGCTATGAC
12ntTAG_F80	AGCCCTGCTACA	AGCCCTGCTACAGTAAAACGACGGCCAGT	12ntTAG_R80	GAATCCTCACCG	GAATCCTCACCGCAGGAAACAGCTATGAC
12ntTAG_F81	AGCGCATATCCA	AGCGCATATCCAGTAAAACGACGGCCAGT	12ntTAG_R81	GAATCGCCGATT	GAATCGCCGATTCAGGAAACAGCTATGAC
12ntTAG_F82	AGCTCTAGAAAC	AGCTCTAGAAACGTAAAACGACGGCCAGT	12ntTAG_R82	GAATGTTGCGCT	GAATGTTGCGCTCAGGAAACAGCTATGAC
12ntTAG_F83	AGCTTCGACAGT	AGCTTCGACAGTGTAAAACGACGGCCAGT	12ntTAG_R83	GACAAACCTTGC	GACAAACCTTGCCAGGAAACAGCTATGAC
12ntTAG_F84	AGCTTGAATCAG	AGCTTGAATCAGGTAAAACGACGGCCAGT	12ntTAG_R84	GACAACGAATCT	GACAACGAATCTCAGGAAACAGCTATGAC
12ntTAG_F85	AGGCACAGTAGG	AGGCACAGTAGGGTAAAACGACGGCCAGT	12ntTAG_R85	GACAAGAAGGTG	GACAAGAAGGTGCAGGAAACAGCTATGAC
12ntTAG_F86	AGGCATCTGCTC	AGGCATCTGCTCGTAAAACGACGGCCAGT	12ntTAG_R86	GACAATTCCGAA	GACAATTCCGAACAGGAAACAGCTATGAC
12ntTAG_F87	AGGCTCCATGTA	AGGCTCCATGTAGTAAAACGACGGCCAGT	12ntTAG_R87	GACACTCACCGT	GACACTCACCGTCAGGAAACAGCTATGAC
12ntTAG_F88	AGGCTTACGTGT	AGGCTTACGTGTGTAAAACGACGGCCAGT	12ntTAG_R88	GACATGCGGAGA	GACATGCGGAGACAGGAAACAGCTATGAC
12ntTAG_F89	AGGTCCAAATCA	AGGTCCAAATCAGTAAAACGACGGCCAGT	12ntTAG_R89	GACCACTGCTGT	GACCACTGCTGTCAGGAAACAGCTATGAC
12ntTAG_F90	AGGTGTATCACC	AGGTGTATCACCGTAAAACGACGGCCAGT	12ntTAG_R90	GACCATGTAGTA	GACCATGTAGTACAGGAAACAGCTATGAC
12ntTAG_F91	AGGTTCTTAGGC	AGGTTCTTAGGCGTAAAACGACGGCCAGT	12ntTAG_R91	GACCCTAGACCT	GACCCTAGACCTCAGGAAACAGCTATGAC
12ntTAG_F92	AGGTTTGGCTTG	AGGTTTGGCTTGGTAAAACGACGGCCAGT	12ntTAG_R92	GACCGATAGGGA	GACCGATAGGGACAGGAAACAGCTATGAC
12ntTAG_F93	AGTAGACTTACG	AGTAGACTTACGGTAAAACGACGGCCAGT	12ntTAG_R93	GACCGTCAATAC	GACCGTCAATACCAGGAAACAGCTATGAC
12ntTAG_F94	AGTATTCGCGCA	AGTATTCGCGCAGTAAAACGACGGCCAGT	12ntTAG_R94	GACGACATTTAG	GACGACATTTAGCAGGAAACAGCTATGAC
12ntTAG_F95	AGTCATCGAATG	AGTCATCGAATGGTAAAACGACGGCCAGT	12ntTAG_R95	GACGCACTAACT	GACGCACTAACTCAGGAAACAGCTATGAC
12ntTAG_F96	AGTCGCTACACA	AGTCGCTACACAGTAAAACGACGGCCAGT	12ntTAG_R96	GACGCTTTGCTG	GACGCTTTGCTGCAGGAAACAGCTATGAC
*1 M13 Tail Forward	GTAAAACGACGGCCAGT
*2 M13 Tail Reverse	CAGGAAACAGCTATGAC

## Sheet: Supplementary Table 4
Supplementary Table 4. SSR Primer Sequences
Yan Z, Denneboom C, Hattendorf A, Dolstra O, Debener T, Stam P, Visser PB. Construction of an integrated map of rose with AFLP, SSR, PK, RGA, RFLP, SCAR and morphological markers. Theor Appl Genet. 2005;110:766–77. doi:10.1007/s00122-004-1903-6.
Terefe D, Debener T. An SSR from the leucine‐rich repeat region of the rose Rdr1 gene family is a useful resistance gene analogue marker for roses and other Rosaceae. Plant Breeding. 2011;130:291–3. doi:10.1111/j.1439-0523.2010.01780.x.
Spiller M, Linde M, Hibrand-Saint Oyant L, Tsai C-J, Byrne DH, Smulders MJM, et al. Towards a unified genetic map for diploid roses. Theor Appl Genet. 2011;122:489–500. doi:10.1007/s00122-010-1463-x.
Name	Motif	Primer Forward 5´3´	Primer Reverse 5´3´
RMS043	GA	GATCAAAGATGGGTTCTCCTCTC	AGGGGAATCTTTGAAAGTCGTTC
RMS059	AT & GT	ACAGTCTTATAGTGGCTTCC	TACAGGGTTCTAATTGATACATAC
RMS066	GA	TCCACCCACAGACCACAG	AAGCTCCCTACGATTTCACTC
RMS070	GA	TGCCTCTCGATACAAACC	AATAAGAACCAATACCCCGAAGAG
Rdr1	CT	AGGCTTCAACAATTGCC	GGAATTTCACTTCCAGGA
