# Supplementary material for: Development of a robust SNP marker set for genotyping diverse gene bank collections of polyploid roses
Source: BMC Plant Biol. 2024 Nov 14;24:1076. doi: 10.1186/s12870-024-05782-2 (PMC11562693; doi:10.1186/s12870-024-05782-2)
Supplement: Supplementary file 6 — Additional file 6: Additional File 6. Haplotypes and haplotype frequencies for each marker. [file 12870_2024_5782_MOESM6_ESM.xlsx]

## Sheet: 1285
Additional File 6. Haplotypes and haplotype frequencies for each marker.
	Number of samples	40	43	91	127	184	199
1285_001	82	C	C	C	T	G	T
1285_002	40	C	C	T	T	A	T
1285_003	19	C	C	T	T	G	T
1285_004	11	T	C	C	T	G	T
1285_005	3	C	C	C	T	A	T
1285_006	5	C	C	C	C	G	T
1285_007	3	C	C	C	T	G	A
1285_008	1	C	T	C	T	G	T
Data from Rh12GR_2923_1285. The SNP that was examined in the PACE is marked in gray. The numbers in the first line are the positions in bp.

## Sheet: 1602
Additional File 6. Haplotypes and haplotype frequencies for each marker.
	Number of samples	18	19	20	26	30	77	79	81	113	116	159	227	250	252	253	254
1602_001	54	G	A	C	G	C	A	A	C	T	A	A	T	G	T	A	C
1602_002	50	G	A	T	G	C	A	A	C	G	A	T	C	G	T	A	C
1602_003	36	G	A	C	G	C	T	A	C	T	A	A	T	G	T	A	C
1602_004	16	G	A	C	G	T	A	A	C	T	A	A	T	G	T	A	C
1602_005	29	G	A	T	G	C	A	A	C	G	A	T	T	G	T	A	C
1602_006	11	G	A	T	G	C	A	G	C	G	A	T	T	G	T	A	C
1602_007	5	-	-	-	G	C	T	A	C	T	A	A	T	G	T	A	C
1602_008	6	G	A	C	G	T	A	A	C	T	C	A	T	G	T	A	C
1602_009	2	G	A	C	G	C	A	A	A	T	A	A	T	G	T	A	C
1602_010	3	G	A	C	T	T	A	A	C	T	A	A	T	G	T	A	C
1602_011	3	G	A	C	G	C	A	A	C	T	A	A	T	G	-	-	-
1602_012	1	G	A	C	G	C	A	A	C	T	A	A	T	A	T	A	C
1602_013	2	G	A	C	G	C	T	A	C	T	A	A	T	G	T	G	C
Data from RhK5_11411_1602. The SNP that was examined in the PACE is marked in gray. The numbers in the first line are the positions in bp.

## Sheet: 1131
Additional File 6. Haplotypes and haplotype frequencies for each marker.
	Number of samples	2	3	19	46	59	69	91	93	107	121	122	125	131	158	160	161	170	182	186	195	206	230	242	248
1131_001	40	C	G	A	C	C	T	T	T	T	C	G	G	C	G	T	C	G	A	G	G	A	A	G	A
1131_002	47	C	G	A	C	C	T	T	T	C	C	G	G	C	G	T	C	G	A	G	G	A	A	G	A
1131_003	42	C	A	A	C	C	T	T	C	C	C	G	G	T	G	T	T	G	A	G	G	A	A	G	A
1131_004	38	T	G	A	C	C	T	T	T	C	C	G	G	C	G	T	C	G	A	G	G	A	A	G	A
1131_005	34	C	G	A	C	C	T	T	T	T	C	G	G	C	G	T	T	G	A	G	G	A	A	G	A
1131_006	23	C	G	C	C	C	T	T	T	C	C	G	G	C	G	T	C	G	A	G	G	A	A	G	A
1131_007	9	C	A	A	C	C	T	T	C	C	C	G	G	C	G	T	T	G	A	G	G	A	A	G	A
1131_008	3	C	G	A	C	C	T	T	T	T	C	G	G	C	G	T	C	G	A	G	G	T	A	G	A
1131_009	1	C	G	A	C	T	A	G	T	C	C	A	G	C	G	T	C	G	A	G	G	A	A	G	A
1131_010	2	C	G	A	T	C	T	G	T	C	T	G	G	C	G	T	C	G	A	G	G	A	G	A	G
1131_011	5	C	G	A	C	C	T	T	T	C	C	G	G	C	G	T	C	A	A	G	G	A	A	G	A
1131_012	2	C	G	A	C	C	A	G	T	C	C	G	G	C	G	T	C	G	A	G	G	A	A	G	A
1131_013	1	C	G	C	C	C	T	T	T	C	C	G	G	C	G	C	C	G	A	G	G	A	A	G	A
1131_014	2	C	G	A	C	C	T	T	T	C	C	A	G	C	A	T	C	A	A	G	T	A	A	G	A
1131_015	1	C	G	C	C	C	T	T	T	C	C	G	G	C	G	T	C	G	G	G	G	A	A	G	A
1131_016	1	C	A	A	C	C	T	T	C	C	C	G	A	C	G	T	T	G	A	A	G	A	A	G	A
Data from RhK5_978_1131. The SNP that was examined in the PACE is marked in gray. The numbers in the first line are the positions in bp.

## Sheet: 178
Additional File 6. Haplotypes and haplotype frequencies for each marker.
	Number of samples	6	10	15	16	24	26	55	59	64	71	73	90	99	100	102	107	132	145	146	156	167	177	192	193
178_001	23	G	G	A	A	T	G	G	A	T	G	T	G	A	C	A	T	A	G	G	C	T	A	C	A
178_002	15	A	G	A	A	T	G	G	G	T	G	T	G	A	C	A	G	A	G	A	G	T	A	C	G
178_003	12	G	G	A	A	T	G	G	A	T	G	T	G	A	C	A	T	A	G	G	C	T	A	C	G
178_004	20	A	G	A	A	T	G	G	A	T	G	T	G	A	C	A	G	A	G	A	C	T	A	C	G
178_005	13	G	G	A	A	T	G	G	A	A	G	T	G	A	C	A	G	A	G	A	C	T	T	C	G
178_006	9	A	G	A	A	T	G	G	G	T	G	T	G	A	C	A	G	A	G	A	C	T	A	C	G
178_007	4	G	G	A	A	T	G	G	A	A	G	T	G	A	C	A	G	A	G	A	C	T	T	C	A
178_008	3	G	G	-	-	T	G	G	A	T	G	T	G	A	C	A	G	A	C	A	C	T	A	C	G
178_009	6	G	G	C	C	A	G	G	A	T	G	T	G	A	C	A	G	A	G	A	C	T	A	C	G
178_010	1	A	G	A	A	T	G	G	A	T	G	T	G	A	C	G	G	A	G	A	C	T	A	C	G
178_011	5	G	G	A	A	A	G	G	A	T	G	T	G	A	C	A	G	A	G	A	C	T	A	C	G
178_012	1	G	G	A	A	T	G	G	A	T	G	T	G	A	C	A	G	A	G	A	C	T	A	C	G
178_013	1	G	C	A	A	A	G	G	A	T	G	T	C	A	C	A	G	A	G	A	C	T	A	C	G
178_014	5	G	G	A	A	A	G	G	A	T	G	T	C	A	T	A	G	A	G	A	C	T	A	C	G
178_015	1	G	G	A	A	A	G	G	A	T	C	T	G	C	C	A	G	A	G	A	C	T	A	C	G
178_016	5	G	G	A	A	T	G	A	A	A	G	T	G	A	C	A	G	A	G	A	C	T	A	T	G
178_017	2	G	G	A	A	A	G	G	A	T	G	C	G	A	C	A	G	A	G	A	C	T	A	C	G
178_018	1	G	G	A	A	T	A	G	A	T	G	T	G	A	C	A	G	C	G	A	C	C	A	C	G
178_019	2	G	G	A	A	A	G	G	A	T	G	T	C	A	C	A	G	A	G	A	C	T	A	C	G
178_020	4	G	G	A	A	T	G	G	A	A	G	T	G	A	C	A	G	A	G	A	C	T	T	C	A
Data from RhMCRND_11585_178. The SNP that was examined in the PACE is marked in gray. The numbers in the first line are the positions in bp.

## Sheet: 1113
Additional File 6. Haplotypes and haplotype frequencies for each marker.
	Number of samples	18	61	80	83	103	120	155
1113_001	75	C	C	T	G	C	C	T
1113_002	59	C	C	T	T	C	C	T
1113_003	20	C	C	T	G	C	C	C
1113_004	8	C	C	T	G	C	T	T
1113_005	6	G	T	T	G	C	C	T
1113_006	4	G	C	T	G	C	T	T
1113_007	2	C	T	G	G	C	C	T
1113_008	2	G	C	T	G	C	C	T
1113_009	2	G	C	T	G	T	T	T
Data from RhMCRND_6703_1113. The SNP that was examined in the PACE is marked in gray. The numbers in the first line are the positions in bp.

## Sheet: 582
Additional File 6. Haplotypes and haplotype frequencies for each marker.
	Number of samples	7	13	22	34	41	94	103	106	123	124	134	167	169	174	193	202	205	211	226	244	250
582_001	62	C	G	G	G	G	C	A	T	A	A	G	C	G	G	C	T	A	T	T	C	C
582_002	27	C	G	G	G	G	C	A	T	A	T	G	C	G	G	C	T	A	T	T	C	C
582_003	17	C	G	G	G	G	T	A	T	A	A	G	C	G	G	C	T	G	C	T	C	G
582_004	7	C	G	G	G	G	T	A	T	A	A	G	C	G	G	C	T	A	T	T	C	C
582_005	18	C	G	A	G	G	T	A	T	A	A	G	C	G	G	A	T	A	C	T	C	G
582_006	8	C	G	G	A	G	C	A	T	A	A	G	C	G	G	C	T	A	T	T	C	C
582_007	11	C	A	G	G	G	C	A	T	A	A	G	C	G	G	C	T	A	T	T	C	C
582_008	10	C	G	G	G	A	T	A	T	A	A	G	C	G	G	C	T	G	C	T	C	G
582_009	6	C	A	G	G	G	T	A	T	A	A	G	C	G	G	C	T	A	T	T	C	C
582_010	6	C	A	G	G	G	C	A	T	A	A	G	C	C	G	C	T	A	T	T	C	C
582_011	7	C	A	G	G	G	C	A	T	A	A	C	C	G	G	C	T	A	T	T	C	C
582_012	5	C	G	G	G	A	T	A	T	A	A	G	C	G	G	C	G	A	T	T	C	C
582_013	2	C	G	G	G	G	C	A	T	A	A	G	C	G	G	C	T	A	T	C	C	C
582_014	10	C	G	G	G	G	C	A	T	A	A	G	C	G	G	C	T	A	T	T	C	G
582_015	3	C	A	G	G	G	C	A	T	A	A	G	C	G	G	C	T	A	T	C	C	C
582_016	1	A	G	G	G	G	T	G	C	A	A	G	C	G	G	C	T	A	T	T	T	G
582_017	5	C	G	G	G	G	T	A	T	A	A	G	C	G	G	C	T	A	T	T	C	G
582_018	2	C	A	G	G	G	C	A	T	T	A	G	C	G	G	C	T	A	T	T	C	C
582_019	2	C	G	G	G	G	T	A	T	A	A	G	G	G	G	C	T	G	C	T	C	G
582_020	1	C	G	G	G	G	C	A	T	A	A	G	C	G	G	C	C	A	T	T	C	C
582_021	1	A	G	G	G	G	T	A	T	A	A	G	C	G	A	C	T	A	T	T	C	G
Data from RhK5_6968_582. The SNP that was examined in the PACE is marked in gray. The numbers in the first line are the positions in bp.

## Sheet: 2775
Additional File 6. Haplotypes and haplotype frequencies for each marker.
	Number of samples	9	30	33	44	47	62	74	80	86	102	104	105	125	152	163	199
2775_001	56	C	G	A	C	T	C	C	A	C	C	A	A	C	T	A	A
2775_002	57	C	G	A	T	T	C	C	A	C	C	A	A	T	T	T	A
2775_003	22	T	G	T	T	C	C	C	A	C	C	A	A	C	T	A	A
2775_004	11	C	G	A	T	T	A	C	A	C	C	A	A	T	T	T	A
2775_005	6	C	G	A	T	T	C	C	A	C	A	A	A	T	T	T	A
2775_006	8	C	A	A	C	T	C	C	A	C	C	A	A	C	T	A	A
2775_007	3	C	G	A	T	T	C	T	A	C	C	A	A	T	T	T	A
2775_008	3	C	G	T	T	T	C	C	A	C	C	G	A	C	A	A	A
2775_009	1	C	G	A	T	T	C	C	G	C	C	A	A	T	T	T	A
2775_010	4	T	G	T	T	C	C	C	A	C	C	A	C	C	T	A	A
2775_011	2	C	G	T	T	C	C	C	A	C	C	A	A	C	T	A	A
2775_012	1	C	G	A	T	T	C	C	A	C	C	A	A	C	T	A	A
2775_013	2	C	G	A	C	T	C	C	A	C	A	A	A	C	T	A	A
2775_014	1	T	G	T	T	C	C	C	A	T	C	A	A	C	T	A	A
2775_015	1	C	G	T	T	C	C	C	A	C	A	A	A	C	T	A	A
Data from RhK5_299_2775. The SNP that was examined in the PACE is marked in gray. The numbers in the first line are the positions in bp.

## Sheet: 525
Additional File 6. Haplotypes and haplotype frequencies for each marker.
	Number of samples	1	27	66	69	87	96	127	137	143	156	174	177	178	180	186	187	188
525_001	49	A	A	T	T	A	G	G	C	A	T	C	G	T	T	C	G	A
525_002	35	A	A	C	T	A	G	G	C	A	T	C	G	T	T	C	G	A
525_003	12	A	A	T	T	A	G	G	C	A	T	C	G	T	T	C	T	A
525_004	20	A	A	C	T	A	G	G	C	C	T	C	G	T	T	C	G	A
525_005	9	A	A	C	A	A	G	G	C	A	T	C	G	T	T	T	G	A
525_006	11	A	A	C	T	G	G	G	C	A	T	C	G	T	T	C	G	A
525_007	10	A	A	C	T	A	G	G	C	A	C	C	G	T	T	C	G	A
525_008	9	A	A	C	T	A	G	G	C	A	T	T	G	T	T	C	G	A
525_009	13	A	A	T	T	A	G	G	C	A	T	C	T	T	T	C	G	A
525_010	4	A	A	C	T	A	T	G	G	A	T	C	G	T	T	C	G	A
525_011	2	A	A	C	T	A	G	C	C	A	T	C	G	T	T	C	G	G
525_012	6	A	T	C	T	A	G	G	C	A	T	C	G	T	T	C	G	A
525_013	1	G	A	T	T	A	G	G	C	A	T	C	G	T	T	C	T	A
525_014	1	A	A	C	T	A	G	G	C	A	T	C	G	A	C	C	G	A
Data from Rh12GR_7355_525. The SNP that was examined in the PACE is marked in gray. The numbers in the first line are the positions in bp.

## Sheet: 1627
Additional File 6. Haplotypes and haplotype frequencies for each marker.
	Number of samples	21	84	111	116	121	143	166	170	186	187
1627_001	72	C	G	T	C	C	C	C	G	T	C
1627_002	54	C	G	T	C	A	C	C	G	T	C
1627_003	6	C	G	A	C	A	C	C	G	T	C
1627_004	6	C	G	T	C	A	C	T	G	T	C
1627_005	1	T	A	A	C	A	C	C	G	T	C
1627_006	1	C	G	T	C	C	T	C	G	T	C
1627_007	1	C	G	T	C	A	C	C	G	A	A
1627_008	1	C	G	T	T	A	C	C	G	T	C
1627_009	1	C	G	T	C	C	C	C	A	T	C
Data from RhK5_69_1627. The SNP that was examined in the PACE is marked in gray. The numbers in the first line are the positions in bp.

## Sheet: 324
Additional File 6. Haplotypes and haplotype frequencies for each marker.
	Number of samples	18	19	20	21	22	23	37	47	51	53	61	72	82	91	113	163	165	206	223	226	227	232	237	245
324_001	49	A	G	T	G	C	T	A	C	G	T	T	C	C	T	T	G	T	T	A	C	G	G	A	G
324_002	37	A	G	T	G	C	T	T	C	G	T	T	C	C	T	T	G	C	T	A	C	G	G	A	G
324_003	29	A	G	T	G	C	T	A	C	G	T	T	C	C	T	T	G	C	T	A	C	G	G	A	G
324_004	27	-	-	-	-	-	-	A	C	G	T	T	C	C	T	T	G	T	T	A	C	G	G	A	G
324_005	16	A	G	T	G	C	T	A	C	G	T	T	C	C	T	C	G	C	T	A	G	G	A	A	G
324_006	14	A	G	T	G	C	T	A	C	G	T	T	C	C	T	T	G	T	T	A	C	G	G	G	G
324_007	19	A	G	T	G	C	T	A	C	G	T	T	C	C	T	C	G	C	T	A	C	G	G	A	G
324_008	4	A	G	T	G	C	T	A	C	G	T	T	C	C	A	T	G	C	T	A	C	G	G	A	G
324_009	1	A	G	T	G	C	T	A	C	G	T	C	C	C	T	T	T	C	C	T	C	G	G	A	G
324_010	3	A	G	T	G	C	T	A	T	G	T	T	C	C	T	C	G	C	T	A	C	G	G	A	G
324_011	2	-	-	-	-	-	-	A	C	G	T	T	C	C	T	T	G	T	T	A	C	G	G	A	A
324_012	4	A	G	T	G	C	T	A	C	G	T	T	C	C	T	C	G	C	T	A	C	G	A	A	G
324_013	6	A	G	T	G	C	T	A	C	G	A	T	C	C	T	T	G	C	T	A	C	G	G	A	G
324_014	1	A	G	T	G	C	T	A	C	G	T	C	C	C	T	T	G	C	C	T	C	G	G	A	G
324_015	1	A	G	T	G	C	T	A	C	A	T	T	C	T	T	T	G	T	T	A	C	G	G	A	G
324_016	2	A	G	T	G	C	T	A	C	G	T	T	C	C	T	T	G	T	T	A	C	G	G	A	A
324_017	1	A	G	T	G	C	T	A	C	G	T	T	A	C	T	T	G	T	T	A	C	A	G	A	G
Data from RhK5_5648_324. The SNP that was examined in the PACE is marked in gray. The numbers in the first line are the positions in bp.

[truncated: 5 more sheets: 6318, 105, 1946, 6318Repetition, 1946Repetition]
