# Supplementary material for: Development of a robust SNP marker set for genotyping diverse gene bank collections of polyploid roses
Source: BMC Plant Biol. 2024 Nov 14;24:1076. doi: 10.1186/s12870-024-05782-2 (PMC11562693; doi:10.1186/s12870-024-05782-2)
Supplement: Supplementary file 7 — Additional file 7: Additional File 7. Haplotype dosages of each genotype. [file 12870_2024_5782_MOESM7_ESM.xlsx]

## Sheet: Amplicon_PatternJeGenotyp_Namen
Additional File 7. Haplotype dosages of each genotype.
Name	1113P_76bc747f7dbec1d28a5d4a8564d40f8e	1113P_3497ad4e9d4abe1309fe9fb41e143d7a	1113P_6afcb1445f4d7e4c2eb4d1a039207c5c	1113P_713ac6f7fbca3ef8ed9ed8ddc2b14cc2	1113P_f409f0971219504e70f8e5c1ce39affb	1113P_5ff67b3208bee930b48b654417259f5e	1113P_42b548210ebbd669765ffd1958a7381e	1113P_b7a94b734592d7569dc8d40eacaba926	1113P_881e662cffa309215568d1725ef40d6d	1131_9d3c3626f2b4f8990adf6b3cd3efbb69	1131_8fbcd7ccb890a249d32487c2dd10065e	1131_1d6107ec4a80af86993bf5b7f126389f	1131_bb2cbc63493fc9b492bda6bc176d52d1	1131_e8338f3412578203b487559b76fa8664	1131_9aade0b9dc857e69e1d9397c6eac4e26	1131_b9ff4f65e8dd0418a2ca754aa0f55f18	1131_d0e1672819d76ea3c8f75517ee6e22fb	1131_3a77b71dd662e15b356182f57c419600	1131_d8e059a92ff9110e243c1deff445c5bf	1131_7ec03e578a334416128c6c032282567d	1131_2af1283a3d492d4889bc0778d7fa9476	1131_b1828d4fdea3c6f375d7ffda2ee67773	1131_9f00b284e2b0fbc3b3cefe1ded3c860a	1131_5a44084ddedeeadb47715332a8ac2a02	1131_bba4425ca284aa00ec34ccbd8f194d66	1285_88c1ec80da1d53677c62dac91476cd10	1285_1aae3575c1da74d308e731c05fc7cf0b	1285_93fa43ab8104d87c2be3f5c9e00c1d19	1285_d049942f80669aacf14d16fc00a13d5b	1285_61d9270056266a3ed7913cc9abf46f48	1285_2fb8d8b79690809b8895004e3ad689b6	1285_06d60b3dd2aea54ecc2bdc5933b876be	1285_e61430342450bc3cc426f38a28e1a7f4	1602_416ce16980fd40f956a553a21b4e4e22	1602_995a794526ff4983c7d12945b1d17c3a	1602_f0a1d01fefc276491c65a38b9da5edbb	1602_4b59594cf85db53f3ce14ebb6d2566d1	1602_ec052ecd33b80bf985a331a513a7ecc7	1602_4d70de630709651a53ff67e7a4a4ff06	1602_54cdec51c19141fef1e1164b4f012f1d	1602_4338e585b2a078bc78bf556d1d17a647	1602_ce7e47b32fc20b0bb403c5646af0c588	1602_b3da39412a9886ade31217e42f720800	1602_7fe378e3d4f0405b3ee7362eccbbe5f0	1602_1d8338d8410be6b38fd94e5bb54759df	1602_24e71230e2a6fece52650f4aa76ed59c	1627_9da5586a52ea2774d844692eba780a73	1627_d7cb8e3b8516d1577fa18e7ef4a5e74b	1627_7a2a7d80cd339298c2bb6244f5fbb654
GT1	2	1	1	0	0	0	0	0	0	2	1	0	0	0	1	0	0	0	0	0	0	0	0	0	0	0	0	0	0	0	0	0	0	2	1	1	0	0	0	0	0	0	0	0	0	0	3	1	0
GT2	2	2	0	0	0	0	0	0	0	2	0	0	2	0	0	0	0	0	0	0	0	0	0	0	0	4	0	0	0	0	0	0	0	0	0	0	0	2	0	0	0	0	0	0	2	0	2	2	0
GT3	4	0	0	0	0	0	0	0	0	1	1	0	0	0	0	0	1	0	0	0	0	0	0	0	0	3	1	0	0	0	0	0	0	4	0	0	0	0	0	0	0	0	0	0	0	0	0	0	0
GT4	3	1	0	0	0	0	0	0	0	1	1	2	0	0	0	0	0	0	0	0	0	0	0	0	0	0	0	0	0	0	0	0	0	0	0	0	0	0	0	0	0	0	0	0	0	0	0	0	0
GT5	2	0	1	0	1	0	0	0	0	0	1	1	1	0	0	1	0	0	0	1	0	0	0	0	0	2	0	0	1	0	0	1	0	0	0	1	0	0	1	1	1	0	0	0	0	0	2	1	0
GT6	1	3	0	0	0	0	0	0	0	0	0	1	0	2	0	1	0	0	0	0	0	0	0	0	0	3	0	1	0	0	0	0	0	0	3	0	0	1	0	0	0	0	0	0	0	0	0	0	0
GT7	3	1	0	0	0	0	0	0	0	0	0	2	1	1	0	0	0	0	0	0	0	0	0	0	0	1	3	0	0	0	0	0	0	0	2	0	0	2	0	0	0	0	0	0	0	0	0	0	0
GT8	4	0	0	0	0	0	0	0	0	1	0	0	3	0	0	0	0	0	0	0	0	0	0	0	0	0	0	0	0	0	0	0	0	0	0	0	0	0	0	0	0	0	0	0	0	0	0	0	0
GT9	2	2	0	0	0	0	0	0	0	4	0	0	0	0	0	0	0	0	0	0	0	0	0	0	0	4	0	0	0	0	0	0	0	2	0	0	0	0	0	0	0	0	0	2	0	0	0	0	0
GT10	2	0	1	0	1	0	0	0	0	0	1	0	1	0	1	1	0	0	0	0	0	1	0	0	0	3	0	0	1	0	0	0	0	0	0	1	1	0	0	1	1	0	0	0	0	0	2	2	0
GT11	4	0	0	0	0	0	0	0	0	0	1	0	1	0	1	0	0	0	0	0	0	0	0	0	0	3	0	1	0	0	0	0	0	0	1	1	1	0	0	0	0	0	0	0	0	0	4	0	0
GT12	2	2	0	0	0	0	0	0	0	1	0	2	0	1	0	0	0	0	0	0	0	0	0	0	0	2	2	0	0	0	0	0	0	1	3	0	0	0	0	0	0	0	0	0	0	0	0	4	0
GT13	1	3	0	0	0	0	0	0	0	0	1	2	0	1	0	0	0	0	0	0	0	0	0	0	0	2	1	1	0	0	0	0	0	2	2	0	0	0	0	0	0	0	0	0	0	0	1	3	0
GT14	1	3	0	0	0	0	0	0	0	0	0	1	1	1	1	0	0	0	0	0	0	0	0	0	0	2	1	0	1	0	0	0	0	1	3	0	0	0	0	0	0	0	0	0	0	0	1	3	0
GT15	4	0	0	0	0	0	0	0	0	2	2	0	0	0	0	0	0	0	0	0	0	0	0	0	0	0	0	0	0	0	0	0	0	0	0	0	0	0	0	0	0	0	0	0	0	0	0	0	0
GT16	3	0	1	0	0	0	1	0	0	2	1	0	0	2	0	0	0	0	0	0	0	0	0	0	0	3	0	1	0	1	0	0	0	2	0	1	1	0	0	0	0	0	0	0	0	0	2	1	0
GT17	2	0	2	0	0	0	0	0	0	0	2	0	0	0	2	0	0	0	0	0	0	0	0	0	0	1	0	1	1	0	1	0	0	0	0	2	2	0	0	0	0	0	0	0	0	0	2	0	2
GT18	2	2	0	0	0	0	0	0	0	0	2	0	2	0	0	0	0	0	0	0	0	0	0	0	0	2	2	0	0	0	0	0	0	2	0	0	0	2	0	0	0	0	0	0	0	0	2	2	0
GT19	2	2	0	0	0	0	0	0	0	1	1	0	1	0	1	0	0	0	0	0	0	0	0	0	0	2	2	0	0	0	0	0	0	0	1	1	0	2	0	0	0	0	0	0	0	0	0	4	0
GT20	4	0	0	0	0	0	0	0	0	2	2	0	0	0	0	0	0	0	0	0	0	0	0	0	0	0	0	0	0	0	0	0	0	0	0	0	0	0	0	0	0	0	0	0	0	0	0	0	0
GT21	2	0	0	0	0	0	1	0	0	2	2	0	0	0	0	0	0	0	0	0	0	0	0	0	0	2	0	0	0	2	0	0	0	2	0	0	2	0	0	0	0	0	0	0	0	0	0	0	0
GT22	3	0	1	0	0	0	0	0	0	0	2	0	0	0	2	0	0	0	0	0	0	0	0	0	0	2	0	1	1	0	0	0	0	0	0	2	2	0	0	0	0	0	0	0	0	0	3	1	0
GT23	4	0	0	0	0	0	0	0	0	2	0	0	0	2	0	0	0	0	0	0	0	0	0	0	0	4	0	0	0	0	0	0	0	2	2	0	0	0	0	0	0	0	0	0	0	0	2	2	0
GT24	2	2	0	0	0	0	0	0	0	2	0	0	0	2	0	0	0	0	0	0	0	0	0	0	0	4	0	0	0	0	0	0	0	0	0	0	0	0	2	0	0	2	0	0	0	0	2	2	0
GT25	3	0	0	0	0	0	0	1	0	0	0	1	0	1	0	0	0	2	0	0	0	0	0	0	0	3	0	0	0	1	0	0	0	1	1	2	0	0	0	0	0	0	0	0	0	0	2	1	0
GT26	1	3	0	0	0	0	0	0	0	0	0	3	0	1	0	0	0	0	0	0	0	0	0	0	0	2	1	1	0	0	0	0	0	0	2	1	0	0	1	0	0	0	0	0	0	0	1	3	0
GT27	3	0	0	1	0	0	0	0	0	1	0	1	1	0	0	0	0	0	0	0	0	0	0	0	0	4	0	0	0	0	0	0	0	3	1	0	0	0	0	0	0	0	0	0	0	0	4	0	0
GT28	1	3	0	0	0	0	0	0	0	0	2	1	1	0	0	0	0	0	0	0	0	0	0	0	0	4	0	0	0	0	0	0	0	2	1	1	0	0	0	0	0	0	0	0	0	0	2	2	0
GT29	2	1	1	0	0	0	0	0	0	0	1	0	0	1	2	0	0	0	0	0	0	0	0	0	0	1	1	1	0	0	1	0	0	1	1	1	1	0	0	0	0	0	0	0	0	0	1	2	1
GT30	2	0	1	0	1	1	0	0	0	0	1	0	0	0	1	1	0	0	0	1	1	0	0	0	0	3	0	0	1	0	0	1	0	0	0	1	1	0	0	1	1	0	1	0	0	0	2	1	0
GT31	1	3	0	0	0	0	0	0	0	1	1	0	1	1	0	0	0	0	0	0	0	0	0	0	0	3	1	0	0	0	0	0	0	2	2	0	0	0	0	0	0	0	0	0	0	0	0	0	0
GT32	2	2	0	0	0	0	0	0	0	0	2	1	0	0	0	0	1	0	0	0	0	0	0	0	0	2	1	1	0	0	0	0	0	3	0	0	0	1	0	0	0	0	0	0	0	0	4	0	0
GT33	2	2	0	0	0	0	0	0	0	2	0	0	0	2	0	0	0	0	0	0	0	0	0	0	0	4	0	0	0	0	0	0	0	4	0	0	0	0	0	0	0	0	0	0	0	0	4	0	0
GT34	1	0	2	0	1	0	0	0	0	0	2	0	0	0	1	1	0	0	0	0	0	0	0	0	0	1	0	0	2	0	0	0	0	0	0	1	2	0	0	1	0	0	0	0	0	0	1	1	1
GT35	4	0	0	0	0	0	0	0	0	2	0	0	2	0	0	0	0	0	0	0	0	0	0	0	0	4	0	0	0	0	0	0	0	4	0	0	0	0	0	0	0	0	0	0	0	0	4	0	0
GT36	4	0	0	0	0	0	0	0	0	1	1	1	0	0	0	0	0	0	0	0	0	0	0	0	0	1	3	0	0	0	0	0	0	1	1	1	0	0	0	0	0	0	0	0	0	0	3	1	0
GT37	4	0	0	0	0	0	0	0	0	2	0	0	2	0	0	0	0	0	0	0	0	0	0	0	0	4	0	0	0	0	0	0	0	2	2	0	0	0	0	0	0	0	0	0	0	0	0	0	0
GT38	1	3	0	0	0	0	0	0	0	1	1	0	0	1	1	0	0	0	0	0	0	0	0	0	0	3	1	0	0	0	0	0	0	2	2	0	0	0	0	0	0	0	0	0	0	0	3	0	0
GT39	1	3	0	0	0	0	0	0	0	0	1	2	1	0	0	0	0	0	0	0	0	0	0	0	0	3	1	0	0	0	0	0	0	1	1	0	0	2	0	0	0	0	0	0	0	0	3	1	0
GT40	0	3	0	1	0	0	0	0	0	4	0	0	0	0	0	0	0	0	0	0	0	0	0	0	0	2	1	0	0	0	0	0	0	1	3	0	0	0	0	0	0	0	0	0	0	0	1	3	0
GT41	0	3	0	1	0	0	0	0	0	1	0	1	0	1	0	0	0	0	0	0	0	0	0	0	0	0	0	0	0	0	0	0	0	1	1	1	0	0	0	0	0	0	0	0	0	0	4	0	0
GT42	0	4	0	0	0	0	0	0	0	2	0	1	1	0	0	0	0	0	0	0	0	0	0	0	0	2	2	0	0	0	0	0	0	0	1	0	0	2	0	0	0	0	0	1	0	0	0	0	0
GT43	0	1	1	0	0	2	0	0	0	0	0	1	1	0	0	1	0	0	0	0	0	0	0	0	0	3	0	1	0	0	0	0	0	0	1	1	0	0	1	0	0	0	0	0	0	0	1	3	0
GT44	0	4	0	0	0	0	0	0	0	1	0	1	1	0	0	0	0	0	1	0	0	0	0	0	0	0	2	2	0	0	0	0	0	0	3	0	0	1	0	0	0	0	0	0	0	0	3	1	0
GT45	0	3	0	1	0	0	0	0	0	0	2	1	0	1	0	0	0	0	0	0	0	0	0	0	0	3	1	0	0	0	0	0	0	0	2	1	0	1	0	0	0	0	0	0	0	0	1	3	0
GT46	2	0	1	0	1	1	0	0	0	0	1	0	0	0	1	1	0	0	0	1	1	0	0	0	0	3	0	0	1	0	0	1	0	0	0	1	1	0	0	1	1	0	1	0	0	0	2	0	0
GT47	1	3	0	0	0	0	0	0	0	0	0	3	0	1	0	0	0	0	0	0	0	0	0	0	0	3	1	0	0	0	0	0	0	0	0	0	0	0	0	0	0	0	0	0	0	0	0	0	0
GT48	1	1	0	1	0	0	0	0	0	1	0	0	0	1	1	0	0	0	0	0	0	0	0	0	0	4	0	0	0	0	0	0	0	1	0	0	0	3	0	0	0	0	0	0	0	0	2	2	0
GT49	4	0	0	0	0	0	0	0	0	2	2	0	0	0	0	0	0	0	0	0	0	0	0	0	0	4	0	0	0	0	0	0	0	4	0	0	0	0	0	0	0	0	0	0	0	0	4	0	0
GT50	3	1	0	0	0	0	0	0	0	1	0	3	0	0	0	0	0	0	0	0	0	0	0	0	0	4	0	0	0	0	0	0	0	3	0	0	0	1	0	0	0	0	0	0	0	0	1	3	0
GT51	4	0	0	0	0	0	0	0	0	2	2	0	0	0	0	0	0	0	0	0	0	0	0	0	0	4	0	0	0	0	0	0	0	2	0	0	0	0	0	0	0	2	0	0	0	0	4	0	0
GT52	2	0	1	0	1	0	0	0	0	0	1	0	0	0	0	1	0	0	0	1	0	0	0	1	0	4	0	0	0	0	0	0	0	0	0	1	1	0	0	0	0	0	1	0	0	1	2	1	1
GT53	2	2	0	0	0	0	0	0	0	4	0	0	0	0	0	0	0	0	0	0	0	0	0	0	0	4	0	0	0	0	0	0	0	2	2	0	0	0	0	0	0	0	0	0	0	0	2	2	0
GT54	1	2	1	0	0	0	0	0	0	0	1	1	0	2	1	0	0	0	0	0	0	0	0	0	0	2	1	1	0	0	0	0	0	2	1	1	0	0	0	0	0	0	0	0	0	0	1	3	0
GT55	2	2	0	0	0	0	0	0	0	2	2	0	0	0	0	0	0	0	0	0	0	0	0	0	0	4	0	0	0	0	0	0	0	4	0	0	0	0	0	0	0	0	0	0	0	0	2	2	0
GT56	4	0	0	0	0	0	0	0	0	0	0	0	4	0	0	0	0	0	0	0	0	0	0	0	0	4	0	0	0	0	0	0	0	2	0	0	0	0	2	0	0	0	0	0	0	0	4	0	0
GT57	3	1	0	0	0	0	0	0	0	0	1	0	0	0	1	0	1	0	0	0	0	0	0	0	0	4	0	0	0	0	0	0	0	3	1	0	0	0	0	0	0	0	0	0	0	0	2	0	0
GT58	1	0	3	0	0	0	0	0	0	0	2	1	0	0	1	0	0	0	0	0	0	0	0	0	0	1	0	0	2	0	1	0	0	2	0	0	1	0	0	0	0	0	0	0	0	1	1	2	1
GT59	2	0	2	0	0	0	0	0	0	0	2	0	0	0	2	0	0	0	0	0	0	0	0	0	0	4	0	0	0	0	0	0	0	0	0	2	1	0	0	0	1	0	0	0	0	0	2	0	1
GT60	2	2	0	0	0	0	0	0	0	0	2	0	2	0	0	0	0	0	0	0	0	0	0	0	0	2	2	0	0	0	0	0	0	2	0	0	0	0	2	0	0	0	0	0	0	0	4	0	0
GT61	3	1	0	0	0	0	0	0	0	1	1	1	0	1	0	0	0	0	0	0	0	0	0	0	0	4	0	0	0	0	0	0	0	3	1	0	0	0	0	0	0	0	0	0	0	0	3	1	0
GT62	1	3	0	0	0	0	0	0	0	0	0	1	2	1	0	0	0	0	0	0	0	0	0	0	0	2	1	0	0	0	0	0	1	0	1	1	0	1	1	0	0	0	0	0	0	0	1	3	0
GT63	4	0	0	0	0	0	0	0	0	2	0	0	0	0	0	0	0	0	0	0	0	0	2	0	0	4	0	0	0	0	0	0	0	2	2	0	0	0	0	0	0	0	0	0	0	0	4	0	0
GT64	3	1	0	0	0	0	0	0	0	2	0	2	0	0	0	0	0	0	0	0	0	0	0	0	0	3	0	0	0	0	1	0	0	1	1	2	0	0	0	0	0	0	0	0	0	0	4	0	0
GT65	2	2	0	0	0	0	0	0	0	2	0	0	0	0	0	0	0	0	0	0	0	0	2	0	0	4	0	0	0	0	0	0	0	2	0	0	0	0	2	0	0	0	0	0	0	0	4	0	0
GT66	3	0	0	0	0	1	0	0	0	0	2	0	0	0	1	0	0	0	0	1	0	0	0	0	0	3	0	1	0	0	0	0	0	0	0	2	1	0	0	0	1	0	0	0	0	0	3	0	0
GT67	2	2	0	0	0	0	0	0	0	0	2	0	2	0	0	0	0	0	0	0	0	0	0	0	0	2	2	0	0	0	0	0	0	2	0	0	0	2	0	0	0	0	0	0	0	0	0	0	0
GT68	2	2	0	0	0	0	0	0	0	0	2	0	2	0	0	0	0	0	0	0	0	0	0	0	0	2	2	0	0	0	0	0	0	2	0	0	0	2	0	0	0	0	0	0	0	0	4	0	0
GT69	2	2	0	0	0	0	0	0	0	2	0	0	2	0	0	0	0	0	0	0	0	0	0	0	0	4	0	0	0	0	0	0	0	2	0	0	0	2	0	0	0	0	0	0	0	0	2	2	0
GT70	1	3	0	0	0	0	0	0	0	0	0	0	1	0	1	0	0	0	2	0	0	0	0	0	0	4	0	0	0	0	0	0	0	0	2	0	0	2	0	0	0	0	0	0	0	0	3	1	0
GT71	2	2	0	0	0	0	0	0	0	0	0	0	4	0	0	0	0	0	0	0	0	0	0	0	0	2	2	0	0	0	0	0	0	0	0	0	0	2	2	0	0	0	0	0	0	0	2	2	0
GT72	4	0	0	0	0	0	0	0	0	2	0	1	0	1	0	0	0	0	0	0	0	0	0	0	0	2	2	0	0	0	0	0	0	3	0	1	0	0	0	0	0	0	0	0	0	0	0	0	0
GT73	3	1	0	0	0	0	0	0	0	1	1	1	0	1	0	0	0	0	0	0	0	0	0	0	0	1	2	1	0	0	0	0	0	2	0	1	0	1	0	0	0	0	0	0	0	0	2	2	0
GT74	2	1	0	0	0	0	0	1	0	1	0	1	1	1	0	0	0	0	0	0	0	0	0	0	0	2	2	0	0	0	0	0	0	0	1	0	0	2	0	0	0	0	0	1	0	0	3	1	0
GT75	3	1	0	0	0	0	0	0	0	0	1	1	0	1	0	0	0	0	0	0	0	0	0	0	0	4	0	0	0	0	0	0	0	3	1	0	0	0	0	0	0	0	0	0	0	0	1	3	0
GT76	2	2	0	0	0	0	0	0	0	0	1	2	0	1	0	0	0	0	0	0	0	0	0	0	0	1	3	0	0	0	0	0	0	1	1	1	0	1	0	0	0	0	0	0	0	0	1	3	0
GT77	1	3	0	0	0	0	0	0	0	0	0	2	1	1	0	0	0	0	0	0	0	0	0	0	0	1	3	0	0	0	0	0	0	1	1	0	0	2	0	0	0	0	0	0	0	0	3	1	0
GT78	2	0	1	0	0	0	0	0	1	0	1	1	1	0	1	0	0	0	0	0	0	0	0	0	0	3	0	0	1	0	0	0	0	0	1	2	1	0	0	0	0	0	0	0	0	0	2	2	0
GT79	2	0	1	0	0	0	0	0	1	0	1	0	1	0	2	0	0	0	0	0	0	0	0	0	0	2	0	1	1	0	0	0	0	0	1	2	1	0	0	0	0	0	0	0	0	0	2	2	0
GT80	3	1	0	0	0	0	0	0	0	0	0	0	2	2	0	0	0	0	0	0	0	0	0	0	0	4	0	0	0	0	0	0	0	2	0	0	0	0	2	0	0	0	0	0	0	0	3	1	0
GT81	1	1	0	2	0	0	0	0	0	0	1	1	0	2	0	0	0	0	0	0	0	0	0	0	0	1	3	0	0	0	0	0	0	2	1	1	0	0	0	0	0	0	0	0	0	0	4	0	0
GT82	0	4	0	0	0	0	0	0	0	0	1	2	0	0	0	0	0	0	0	0	0	0	0	0	0	2	2	0	0	0	0	0	0	0	3	1	0	0	0	0	0	0	0	0	0	0	2	2	0
GT83	0	3	1	0	0	0	0	0	0	0	0	2	1	0	1	0	0	0	0	0	0	0	0	0	0	1	1	2	0	0	0	0	0	2	1	0	0	1	0	0	0	0	0	0	0	0	1	3	0
GT84	0	4	0	0	0	0	0	0	0	0	0	3	0	1	0	0	0	0	0	0	0	0	0	0	0	3	1	0	0	0	0	0	0	0	2	0	0	1	1	0	0	0	0	0	0	0	3	1	0
GT85	0	2	2	0	0	0	0	0	0	0	0	0	2	1	1	0	0	0	0	0	0	0	0	0	0	3	1	0	0	0	0	0	0	1	1	1	0	1	0	0	0	0	0	0	0	0	1	3	0
GT86	0	3	1	0	0	0	0	0	0	0	0	0	0	4	0	0	0	0	0	0	0	0	0	0	0	2	1	0	0	0	0	0	0	1	1	0	0	1	0	0	0	0	0	0	0	0	0	4	0
GT87	0	3	0	1	0	0	0	0	0	0	0	1	1	2	0	0	0	0	0	0	0	0	0	0	0	2	1	1	0	0	0	0	0	0	2	1	0	1	0	0	0	0	0	0	0	0	3	1	0
GT88	0	4	0	0	0	0	0	0	0	0	0	2	2	0	0	0	0	0	0	0	0	0	0	0	0	0	2	2	0	0	0	0	0	0	2	1	0	1	0	0	0	0	0	0	0	0	1	3	0
GT89	0	3	0	1	0	0	0	0	0	0	0	2	1	1	0	0	0	0	0	0	0	0	0	0	0	1	2	1	0	0	0	0	0	0	3	1	0	0	0	0	0	0	0	0	0	0	2	2	0
GT90	0	0	0	0	0	0	0	0	0	0	3	1	0	0	0	0	0	0	0	0	0	0	0	0	0	3	1	0	0	0	0	0	0	3	0	0	0	1	0	0	0	0	0	0	0	0	4	0	0
GT91	0	0	0	0	0	0	0	0	0	0	0	1	1	0	0	1	0	0	0	0	0	0	0	0	1	0	0	0	0	0	0	0	0	0	0	0	0	0	0	0	0	0	0	0	0	0	0	0	0
GT92	0	0	0	0	0	0	0	0	0	2	0	0	2	0	0	0	0	0	0	0	0	0	0	0	0	0	0	0	0	0	0	0	0	2	2	0	0	0	0	0	0	0	0	0	0	0	0	0	0
[truncated: 92 more columns]
